# Supplementary material for: Short Treatment of 42 Days with Oral GS-441524 Results in Equal Efficacy as the Recommended 84-Day Treatment in Cats Suffering from Feline Infectious Peritonitis with Effusion—A Prospective Randomized Controlled Study
Source: Viruses. 2024 Jul 16;16(7):1144. doi: 10.3390/v16071144 (PMC11281457; doi:10.3390/v16071144)
Supplement: Supplementary file 1 [file viruses-16-01144-s001.zip]

Archive with 1 entries (1 files):
- viruses-3085336-supplementary.pdf
